# Supplementary material for: Morphological Characterization, Polyphenolic Profile, and Bioactive Properties of Limoncella, an Ancient Mediterranean Variety of Sweet Citrus
Source: Biomolecules. 2024 Oct 10;14(10):1275. doi: 10.3390/biom14101275 (PMC11505904; doi:10.3390/biom14101275)
Supplement: Supplementary file 1 [file biomolecules-14-01275-s001.zip]

Archive with 1 entries (1 files):
- biomolecules-3229132-supplementary_materials.pdf
